# Supplementary material for: Effect of Influenza Vaccination on the Disease Severity and Viral Load Among Adult Outpatients and Inpatients
Source: Vaccines (Basel). 2025 Oct 10;13(10):1046. doi: 10.3390/vaccines13101046 (PMC12567737; doi:10.3390/vaccines13101046)
Supplement: Supplementary file 1 [file vaccines-13-01046-s001.zip]

Archive with 1 entries (1 files):
- vaccines-3903045-supplementary.pdf
